# Supplementary material for: An Alkyne-Mediated SERS Aptasensor for Anti-Interference Ochratoxin A Detection in Real Samples
Source: Foods. 2022 Oct 28;11(21):3407. doi: 10.3390/foods11213407 (PMC9654047; doi:10.3390/foods11213407)
Supplement: Supplementary file 1 [file foods-11-03407-s001.zip]

Archive with 1 entries (1 files):
- foods-1942479-supplementary.pdf
